# Supplementary material for: Fungal Species and Mycotoxins Associated with Maize Ear Rots Collected from the Eastern Cape in South Africa
Source: Toxins (Basel). 2024 Feb 8;16(2):95. doi: 10.3390/toxins16020095 (PMC10891880; doi:10.3390/toxins16020095)
Supplement: Supplementary file 1 [file toxins-16-00095-s001.zip]

Archive with 10 entries (6 files):
- toxins-2811357-supplementary final/
- toxins-2811357-supplementary final/Supplementary/
- toxins-2811357-supplementary final/Supplementary/Supplementary Table S1.xlsx
- toxins-2811357-supplementary final/Supplementary/Supplementary Table S2 LC-MS MS method parameters Toxins January 2024.docx
- toxins-2811357-supplementary final/Supplementary/Supplementary Table S3.xlsx
- toxins-2811357-supplementary final/__MACOSX/
- toxins-2811357-supplementary final/__MACOSX/Supplementary/
- toxins-2811357-supplementary final/__MACOSX/Supplementary/._Supplementary Table S1.xlsx
- toxins-2811357-supplementary final/__MACOSX/Supplementary/._Supplementary Table S2 LC-MS MS method parameters Toxins January 2024.docx
- toxins-2811357-supplementary final/__MACOSX/Supplementary/._Supplementary Table S3.xlsx
