# Supplementary material for: Fungal Species and Mycotoxins Associated with Maize Ear Rots Collected from the Eastern Cape in South Africa
Source: Toxins (Basel). 2024 Feb 8;16(2):95. doi: 10.3390/toxins16020095 (PMC10891880; doi:10.3390/toxins16020095)
Supplement: Supplementary file 1 [file toxins-16-00095-s001.zip › toxins-2811357-supplementary final/Supplementary/Supplementary Table S1.xlsx]

## Sheet: Sheet1
Supplementary Table S1. Fungal species identified during this study
Species	Strain	District	Sequences
Cladosporium cladosporioides	CN122B3f	Chris Hani	TEF* = OP245275
	CN122B5	Joe Gqabi	TEF = OP245276
	CMW58075g = CN124G9	OR Tambo	TEF = OP245277
	CN130C3	Joe Gqabi	TEF = OP245278
C. pseudocladosporioides	CMW58077 = CN122B6	Alfred Nzo	TEF = ON601963
	CN130C4	Joe Gqabi	TEF = ON601964
Epicoccum sorghinum	CMW58090 = CN124H2	Chris Hani	ITS** = ON209718
Fusarium boothii (FSAMSCa)	CN122E1	Joe Gqabi	TEF = OP245204
	CN122E7	Joe Gqabi	TEF = OP245205
	CN122E8	Joe Gqabi	TEF = ON601965
	CMW58097 = CN122F5	OR Tambo	TEF = ON601966
	CN124H7	OR Tambo	TEF = ON601967
	CN130A6	OR Tambo	TEF = OP245206
	CN135H4	Chris Hani	TEF = OP245207
F. clavus (FIESCb)	CN122C3	Chris Hani	ITS = ON209707, TEF = OP198608
F. graminearum (FSAMSC)	CMW58101 = CN122E6	Joe Gqabi	TEF = ON601975
	CN122E9	Joe Gqabi	TEF = ON601976
	CN124I2	Joe Gqabi	TEF = ON601977
	CN135H7	Joe Gqabi	TEF = OP198609
F. scirpi (FIESC)	CMW58102 = CN124H1	Chris Hani	TEF = OP198612
F. oxysporum (FOSCc)	CMW58105 = CN122F1	Joe Gqabi	TEF = ON601978
	CN124H8	OR Tambo	TEF = ON601979
F. poae (FSAMSC)	CMW58107 = CN122E4	Joe Gqabi	TEF = ON601980
	CN135H5	Chris Hani	TEF = OP198610
	CN135H6	Chris Hani	TEF = OP198611
F. sporodochiale (FCSCd)	CMW58110 = CN122F4	OR Tambo	TEF = ON601981
F. subglutinans (FFSCe)	CN122F3	OR Tambo	TEF = ON601982
	CMW58111 = CN124H9	Chris Hani	TEF = ON601983
	CN124I1	Chris Hani	TEF = ON601984
	CN124I4	OR Tambo	TEF = ON601985
F. temperatum (FFSC)	CN122D5	Chris Hani	TEF = OP198613
	CN122D6	Chris Hani	TEF = ON601986
	CN122D7	Chris Hani	TEF = ON601987
	CMW58113 = CN122D8	Chris Hani	TEF = ON601988
	CN122D9	Chris Hani	TEF = ON601989
	CN122E2	Joe Gqabi	TEF = ON601990
	CN122E5	Joe Gqabi	TEF = ON601991
	CN122F2	OR Tambo	TEF = ON601992
	CN122F6	Alfred Nzo	TEF = ON601993
	CN122F7	Alfred Nzo	TEF = ON601994
	CN122F8	Alfred Nzo	TEF = ON601995
	CN122F9	Alfred Nzo	TEF = ON601996
	CN122G2	Alfred Nzo	TEF = ON601997
	CN122G3	Alfred Nzo	TEF = ON601998
	CN122G4	Alfred Nzo	TEF = OP198614
	CN122G5	Alfred Nzo	TEF = ON601999
	CN122G6	Alfred Nzo	TEF = ON602000
	CN122G7	Alfred Nzo	TEF = ON602001
	CN122G8	Alfred Nzo	TEF = ON602002
	CN122G9	Alfred Nzo	TEF = OP198615
	CN122H1	Alfred Nzo	TEF = ON602003
	CN122H2	Alfred Nzo	TEF = ON602004
	CN122H3	Alfred Nzo	TEF = ON602005
	CN122H4	Alfred Nzo	TEF = ON602006
	CN122H5	Alfred Nzo	TEF = ON602007
	CN124I3	Joe Gqabi	TEF = ON602008
	CN124I5	OR Tambo	TEF = ON602009
	CN124I6	Alfred Nzo	TEF = ON602010
	CN124I7	Alfred Nzo	TEF = OP198616
	CN124I8	Alfred Nzo	TEF = ON602011
	CN130A7	Alfred Nzo	TEF = ON602012
	CN130A8	Alfred Nzo	TEF = ON602013
	CN135H3	Joe Gqabi	TEF = OP198617
Mucor irregularis	CMW58118 = CN122D1	Alfred Nzo	ITS = ON209714
Stenocarpella macrospora	CMW58150 = CN122C8	OR Tambo	ITS = ON209712, TEF = OP198618
S. maydis	CMW58151 = CN122B7	Chris Hani	ITS = ON209702, TEF = OP198619, LSU*** = OP219667
	CN122B8	Chris Hani	ITS = ON209703, TEF = OP198620, LSU = OP219668
	CN122B9	Chris Hani	ITS = ON209704, TEF = OP198621
	CN122C1	Chris Hani	ITS = ON209705, TEF = OP198622
	CN122C2	Chris Hani	ITS = ON209706, TEF = OP198623
	CN122C4	Chris Hani	ITS = ON209708, TEF = OP198624, LSU = OP219669
	CN122C5	Chris Hani	ITS = ON209709, TEF = OP198625, LSU = OP219670
	CN122C6	Chris Hani	ITS = ON209710, TEF = OP198626, LSU = OP219671
	CN122C7	Chris Hani	ITS = ON209711, TEF = OP198627
	CN122C9	OR Tambo	ITS = ON209713, TEF = OP198628
	CMW58152 = CN122D2	Alfred Nzo	ITS = ON209715, TEF = OP198629, LSU = OP219672
	CN122D3	Alfred Nzo	ITS = ON209716, TEF = OP198630
	CN122D4	Alfred Nzo	ITS = ON209717, TEF = OP198631, LSU = OP219673
	CN124H3	Chris Hani	ITS = ON209719, TEF = OP198632
	CN124H4	Chris Hani	ITS = ON209720, TEF = OP198633
	CN124H5	Chris Hani	ITS = ON209721, TEF = OP198634
	CN124H6	OR Tambo	ITS = ON209722, TEF = OP198635
Trichoderma gamsii	CMW58159 = CN125A4	Alfred Nzo	TEF = ON602015
a: Fusarium sambucinum species complex (FSAMSC); b: Fusarium incarnatum-equiseti species complex (FIESC); c: Fusarium oxysporum species comples (FOSC); d: Fusarium chlamydosporum species complex (FCSC); e: Fusarium fujikuroi species complex (FFSC)
f: Applied Mycology working collection (CN collection); g: CMW Culture Collection
*TEF: translation elongation factor 1-alpha; **ITS: internal transcribed spacer (ITS1‐5.8S‐ITS2) rDNA; ***LSU: large subunit
