# Supplementary material for: Fungal Species and Mycotoxins Associated with Maize Ear Rots Collected from the Eastern Cape in South Africa
Source: Toxins (Basel). 2024 Feb 8;16(2):95. doi: 10.3390/toxins16020095 (PMC10891880; doi:10.3390/toxins16020095)
Supplement: Supplementary file 1 [file toxins-16-00095-s001.zip › toxins-2811357-supplementary final/Supplementary/Supplementary Table S3.xlsx]

## Sheet: Sheet1
Supplementary Table S3. PCR conditions used for amplification
Locus	Primer	Primer sequence 5'–3'	PCR amplification protocol	Genus	Reference
TEF*	728F	CATCGAGAAGTTCGAGAAGG	94°C 5 min; 35 cycles of 94°C 45s, 52°C 45s, 72°C 60s; 72°C 7min; 10°C ∞	Cladosporium / Stenocarpella	[90]
	986R	TACTTGAAGGAACCCTTACC
	EF1	ATGGGTAAGGARGACAAGAC	94°C 5 min; 35 cycles of 94°C 45s, 53°C 45s, 72°C 60s; 72°C 7min; 10°C ∞	Fusarium	[48]
	EF2	GGARGTACCAGTSATCATG
ITS**	V9G	TTACGTCCCTGCCCTTTGTA	94°C 5 min; 35 cycles of 94°C 45s, 55°C 45s, 72°C 60s; 72°C 7min; 10°C ∞	Stenocarpella / Unknown	[86]
	LS266	GCATTCCCAAACAACTCGACTC			[87]
LSU***	LR5	ATCCTGAGGGAAACTTC	94 °C 5 min; 40 cycles of 94 °C 45s, 48 °C 30s, 72 °C 90s; 72 °C 6min; 10 °C ∞	Epicoccum / Phoma	[88]
	LROR	GTACCCGCTGAACTTAAGC			[89]
*TEF: translation elongation factor 1-alpha; **ITS: internal transcribed spacer (ITS1‐5.8S‐ITS2) rDNA; ***LSU: large subunit
